# Supplementary material for: Review: Computational analysis of human skeletal remains in ancient DNA and forensic genetics
Source: iScience. 2023 Oct 4;26(11):108066. doi: 10.1016/j.isci.2023.108066 (PMC10622734; doi:10.1016/j.isci.2023.108066)
Supplement: Table S1. Non-exhaustive list of software commonly used in forensic and aDNA analysis [file mmc1.xlsx]

## Sheet: Sheet1
	Software	Usage	Considerations	Reference	Website or repository
Simulation of Sequencing Data	Gargammel	Simulation of sequencing data	Incorporates sequencing errors, post-mortem damage and fragmentation. Allows co-simulation of modern and bacterial contamination	240	https://grenaud.github.io/gargammel/
	Art	Simulation of sequencing data	Incorporates sequencing errors from different sequencing platforms	241	https://www.niehs.nih.gov/research/resources/software/biostatistics/art/
	NGSNGS	Simulation of sequencing data	Incorporates sequencing errors, post-mortem damage and fragmentation.	242	https://github.com/RAHenriksen/NGSNGS
Quality control	FastQC	QC of fastq files	Perform before any downstream analysis using fastq file.	-	https://www.bioinformatics.babraham.ac.uk/projects/fastqc/
Adapter trimming and merging	leehom	paired end read merging and adapter clipping, read trimming		243	https://bioinf.eva.mpg.de/leehom/
	Clip&Merge	paired end read merging and adapter clipping, read trimming		101	https://github.com/apeltzer/ClipAndMerge
	seqtk/adna-trim	paired end read merging and adapter clipping, read trimming		244	https://github.com/lh3/seqtk
	AdapterRemoval	paired end read merging and adapter clipping, read trimming		245, 246	https://github.com/MikkelSchubert/adapterremoval/
	Fastp	paired end read merging and adapter clipping, read trimming, filtering		247	https://github.com/OpenGene/fastp
Read mapping	bwa	Most commonly used method is bwa aln	bwa aln specifying more relaxed aDNA parameters: -l 16500 to disable seed length, -n 0.01 to increase allowed number of mismatches	97, 248	https://bio-bwa.sourceforge.net/bwa.shtml
	circularmapper	Used for mapping mitochondrial DNA that is circular.	Use --circular extension 500 parameter to extend the reference bases	101	https://genomebiology.biomedcentral.com/articles/10.1186/s13059-016-0918-z
	bowtie2	Aligns sequencing reads to a reference		98, 249	https://bowtie-bio.sourceforge.net/bowtie2/index.shtml#:~:text=Bowtie%202%20is%20an%20ultrafast,long%20(e.g.%20mammalian)%20genomes.
Deduplication	DeDup	Merged read deduplication on paired-end sequencing data	Designed for aDNA	101	https://github.com/apeltzer/DeDup
	MarkDuplicates	Can be used on both paired- and single-end data		-	http://broadinstitute.github.io/picard/
Damage pattern analysis	DamageProfiler	Determination and visualization of aDNA damage		103	https://github.com/Integrative-Transcriptomics/DamageProfiler
	MapDamage2	Determination and visualization of aDNA damage		102	https://github.com/ginolhac/mapDamage
	PMDtools	Calculation of aDNA damage and bioinformatic decontamination		147	https://github.com/pontussk/PMDtools
Trimming	BamUtil trimbam	Trimming of reads.	Number of bases to trim depends on the aDNA damage pattern.	-	https://github.com/statgen/bamUtil/tree/master
Contamination	contamMix	Contamination of mtDNA		110111	https://github.com/DReichLab/adna-workflow
	Schmutzi	Contamination of mtDNA		112	https://bioinf.eva.mpg.de/schmutzi/
	ANGSD	Nuclear DNA contamination	Only applicable for genetic males.	108	http://www.popgen.dk/angsd/index.php/Contamination
	AuthentiCT	Contamination	Designed for single-stranded libraries	113	https://github.com/StephanePeyregne/AuthentiCT
Genotyping	Pileupcaller	Pseudohaploid genotyping	Contamination, end trimming. Best for low-coverage data	-	https://github.com/stschiff/sequenceTools
	Bam-caller	Pseudohaploid genotyping	Contamination, end trimming. Best for low-coverage data	-	https://github.com/bodkan/bam-caller/
	Bcftools mpileup/call	Several genotyping modes	Contamination, end trimming	144	https://samtools.github.io/bcftools/howtos/variant-calling.html
	snpAD	Several genotyping modes	Contamination, end trimming, best for high-coverage (>3X) data	142	https://bioinf.eva.mpg.de/snpAD/
	GATK	Several genotyping modes	Contamination, end trimming	145	https://gatk.broadinstitute.org/
Forensic workflows	CLC Genomics Workbench (Qiagen)	Mt and nuclear DNA analysis workflow	Includes visualization of read pileup	91	https://digitalinsights.qiagen.com/products-overview/discovery-insights-portfolio/analysis-and-visualization/qiagen-clc-genomics-workbench/
	GeneMarker® HTS (SoftGenetics)	MtDNA and STR analysis workflow	Includes visualization of read pileup	92	https://softgenetics.com/products/genemarkerhts/
	FGx system (Verogen)	Mt and nuclear DNA analysis workflow	Pairs with Verogen ForenSeq kits	93	https://verogen.com/products/universal-analysis-software/
	Torrent Suite Software (ThermoFisher)	Mt and nuclear DNA analysis workflow	Pairs with HID Ion GeneStudio™ and other Ion Torrent kits	94,95	https://github.com/iontorrent/TS
	Parabon Fχ Forensic Analysis Software Platform	Mt and nuclear DNA analysis workflow		-	https://parabon-nanolabs.com/dna-analytics/fx/
	NextGENe® (SoftGenetics)	Nuclear DNA analysis workflow		-	https://softgenetics.com/products/nextgene/
Multi-purpose tools	ATLAS	A set of tools designed for low-coverage and aDNA data		143	https://bitbucket.org/wegmannlab/atlas/wiki/Home
	samtools	File indexing, filtering, sorting, viewing, etc.	Supports SAM/BAM/CRAM formats.	250	http://www.htslib.org/
	ANGSD	A set of tools designed for analyzing NGS data	Includes quantifyinig contamination and identifying genetic relatives	108	http://www.popgen.dk/angsd/index.php/ANGSD
	bcftools	A set of tools designed for manipulating vcf/bcf files		144	https://samtools.github.io/bcftools/bcftools.html
	mapache	Mapping pipeline for aDNA	Can also be used for modern DNA.	58	https://github.com/sneuensc/mapache
	PLINK	A set of tools designed for analyzing NGS data	Can also be used for modern DNA.	251	https://www.cog-genomics.org/plink/
	nf-core/eager	A pipeline for processing of aDNA data		56, 101, 104	https://nf-co.re/eager/2.4.7
	PALEOMIX	Processing pipeline for aDNA		57	https://paleomix.readthedocs.io/en/stable/
Imputation	GLIMPSE	Imputation and phasing tool for low-coverage data	Ancient samples with more than 0.5x coverage have been shown to perform well after imputation.	166	https://odelaneau.github.io/GLIMPSE/
	Beagle	Imputation and phasing tool		164	http://faculty.washington.edu/browning/beagle/beagle.html
	GeneImp	Imputation and phasing tool for low-coverage data		165	https://pm2.phs.ed.ac.uk/geneimp/
Downstream Analyses tools	ADMIXTOOLS	Suite of tools for performing f and D-statistics, qpAdm, qpGraph, and qpWave		151	https://github.com/DReichLab/AdmixTools/
	admixr	R interface for ADMIXTOOLS		209	https://github.com/bodkan/admixr
	EIGENSOFT	PCA	Ancient data is projected onto modern day data	252	https://www.hsph.harvard.edu/alkes-price/software/
	ADMIXTURE	Estimation of genetic ancestry		178	http://dalexander.github.io/admixture/download.html
	bammds	MDS		180	https://savannah.nongnu.org/projects/bammds
	treemix	Investigating population splits and mixtures		210	speciationgenomics.github.io/Treemix/
	HapROH	Identification of runs of homozygosity	Requires reference panel	253	https://pypi.org/project/hapROH/
	PC-Relate	Identifying genetic relatives	Does not require reference panel	191	http://bioconductor.org/packages/release/bioc/html/GENESIS.html
	ancIBD	Identifying genetic relatives	Requires reference panel	197	https://ancibd.readthedocs.io/en/latest/Intro.htmlhttps://ancibd.readthedocs.io/en/latest/Intro.html
	READ	Identifying genetic relatives	Does not require reference panel	198	https://bitbucket.org/tguenther/read/src/master/
	lcMLkin	Identifying genetic relatives	Requires genotype likelihoods	199	https://github.com/COMBINE-lab/maximum-likelihood-relatedness-estimation
	KING	Identifying genetic relatives	Designed for up to 3rd degreee relatives	193	https://www.chen.kingrelatedness.com/
